# Supplementary material for: The rediscovery and delimitation of Elatostemasetulosum W.T.Wang (Urticaceae)
Source: PhytoKeys. 2019 Jul 12;126:79–88. doi: 10.3897/phytokeys.126.35707 (PMC6642136; doi:10.3897/phytokeys.126.35707)
Supplement: XML Treatment for Elatostema setulosum [file phytokeys.126.35707-treatment1.xml]

<!DOCTYPE tp:taxon-treatment
  PUBLIC "-//TaxonX//DTD Taxonomic Treatment Publishing DTD v0 20100105//EN" "tax-treatment-NSO.dtd">
<tp:taxon-treatment xmlns:tp="http://www.plazi.org/taxpub"><tp:treatment-meta><kwd-group><label>Taxon classification</label><kwd><named-content xmlns:xlink="http://www.w3.org/1999/xlink" content-type="kingdom">Plantae</named-content></kwd><kwd><named-content xmlns:xlink="http://www.w3.org/1999/xlink" content-type="order">Rosales</named-content></kwd><kwd><named-content xmlns:xlink="http://www.w3.org/1999/xlink" content-type="family">Urticaceae</named-content></kwd></kwd-group><mixed-citation publication-type="journal"><person-group><name><surname>Fu</surname><given-names>Long-Fei</given-names></name><name><surname>Monro</surname><given-names>Alexandre K.</given-names></name><name><surname>Wen</surname><given-names>Fang</given-names></name><name><surname>Xin</surname><given-names>Zi-Bing</given-names></name><name><surname>Wei</surname><given-names>Yi-Gang</given-names></name><name><surname>Zhang</surname><given-names>Zhi-Xiang</given-names></name></person-group><article-title>The rediscovery and delimitation of <italic><tp:taxon-name><tp:taxon-name-part taxon-name-part-type="genus" reg="Elatostema">Elatostema</tp:taxon-name-part><tp:taxon-name-part taxon-name-part-type="species" reg="setulosum">setulosum</tp:taxon-name-part></tp:taxon-name></italic> W.T.Wang (<tp:taxon-name><tp:taxon-name-part taxon-name-part-type="family">Urticaceae</tp:taxon-name-part></tp:taxon-name>)</article-title><source>PhytoKeys</source><day>12</day><month>7</month><year>2019</year><volume>126</volume><fpage>79</fpage><lpage>88</lpage><pub-id pub-id-type="doi">10.3897/phytokeys.126.35707</pub-id></mixed-citation></tp:treatment-meta><tp:nomenclature><tp:taxon-name>
              <tp:taxon-name-part taxon-name-part-type="genus" reg="Elatostema">Elatostema</tp:taxon-name-part>
              <tp:taxon-name-part taxon-name-part-type="species" reg="setulosum">setulosum</tp:taxon-name-part>
            </tp:taxon-name><tp:taxon-authority>W.T.Wang, 1982: 120</tp:taxon-authority><xref ref-type="fig" rid="F2">Figs 2</xref><xref ref-type="fig" rid="F3">, 3</xref></tp:nomenclature><tp:treatment-sec sec-type="material" id="SECID0E33AE"><title>Type.</title><p>CHINA. Guangxi: Tianyang County, Anning Gongshe, <italic>Anon. 262</italic> (holotype: IBK![IBK00200113]). = <italic><tp:taxon-name><tp:taxon-name-part taxon-name-part-type="genus" reg="Elatostema">Elatostema</tp:taxon-name-part><tp:taxon-name-part taxon-name-part-type="species" reg="huanjiangense">huanjiangense</tp:taxon-name-part></tp:taxon-name></italic> W.T.Wang &amp; Y.G.Wei, 2007: 816. Syn. nov. Type: China. Guangxi: Huanjiang County, Mulun, Hongdong, 19 April 2006, <italic>Y.G. Wei 06128</italic> (holotype: PE![02050267]). = <italic><tp:taxon-name><tp:taxon-name-part taxon-name-part-type="genus" reg="Elatostema">Elatostema</tp:taxon-name-part><tp:taxon-name-part taxon-name-part-type="species" reg="tetracephalum">tetracephalum</tp:taxon-name-part></tp:taxon-name></italic> W.T.Wang, Y.G.Wei &amp; F.Wen, 2012: 1100. Syn. nov. Type: China. Guizhou: Huangping County, in forest of earth mount, 20 March 2010, <italic>Y.G. Wei &amp; F. Wen 1067</italic> (holotype: PE!, isotype: IBK!).</p></tp:treatment-sec><tp:treatment-sec sec-type="description" id="SECID0E54AE"><title>Description.</title><p>Perennial herb, terrestrial, dioecious. Stem 50–250 × 2–3 mm, ascending or erect, simple or branched, glabrous. Stipule 2, persistent, 2–2.2 × 0.2 mm, lanceolate-linear, glabrous. Leaves distichous, alternate, sessile or short petiole; laminae 30–150 × 14–60 mm, length:width ratio 2.1–2.5:1, obliquely elliptic, papery; triplinerve or rarely semitriplinerve; abaxial surface glabrous, adaxial surface sparsely setulose; cystoliths densely scattered, bacilliform; base asymmetrical, broader-half rounded or auriculate, narrower-half cuneate; margin crenate; apex shortly acuminate or acuminate. Staminate and pistillate inflorescences not borne on the same stems. Staminate <!--PageBreak --><!--PageBreak -->inflorescences paired, axillary, cymiferous, bearing ca. 30 flowers, ca. 10 mm in diam., peduncle 1.6 × 0.4 mm, subglabrous; bracts membranous, linear-lanceolate or lanceolate-linear, 1.2–2.5 × 0.3–1 mm, sparsely ciliate; staminate flower bud ovoid, flowers ca. 1.6 × 1 mm, glabrous, tepals 5, subapical appendage ca. 1 mm, corniculate. Pistillate inflorescences paired, axillary, capitate, bearing ca. 20 flowers, inflorescences with three types: (1) simple capitulum, 1.5 mm in diam., receptacle inconspicuous, bracts ca. 10; (2) composite capitulum, comprised by four 2-branched simple capitulum; (3) simple capitulum, receptacle discoid-oblong, 2–3 × 0.8–2 mm, weakly divided into two lobes, glabrous, subtended by marginal bracts; bracts numerous, triangular, ca. 0.5 × 0.2–0.3 mm, glabrous; bracteoles 2 per flower, subequal, 0.5–1 mm, linear, semitransparent; Pistillate flowers: ovary ovoid, ca. 0.6 mm; achene 6.122–7.99 × 3.891–5.119 mm, length:width ratio 1.56–1.57:1, broadly ellipsoid, with 4 longitudinal ribs and tuberculate, two opposite longitudinal ribs winged.</p></tp:treatment-sec><tp:treatment-sec sec-type="Additional specimen examined" id="SECID0EQ5AE"><title>Additional specimen examined.</title><p>CHINA. Guangxi: Huanjiang County, Mulun nature reserve, Hongdong, 8 April 2009, <italic>Y.G. Wei g124</italic> (IBK!, PE!); Huanjiang County, Mulun nature reserve, Leyi Village, Donglai, 3 May 2011, <italic>Y.S. Huang</italic>, <italic>Y.B. Liao &amp; R.C. Peng y0216</italic> (IBK!); Huanjiang County, Mulun nature reserve, Leyi Village, <!--PageBreak -->Donglai, 18 April 2012, <italic>W.B. Xu</italic>, <italic>R.C. Peng &amp; R.C. Hu ML1037</italic> (IBK!); Huanjiang County, Mulun nature reserve, Hongdong, 16 April 2012, <italic>L.F. Fu FL004</italic> (IBK!, PE!); Huanjiang County, Chuanshan Town, on the way from Hongdong to Zhonglun, 9 May 2006, <italic>Man-Fu Hou 117</italic> (PE!); Tianyang County, Babie Village, Anning Village, 6 June 2018, <italic>L.F. Fu</italic>, <italic>Y.C. Liu &amp; W.J. Xu FLF180606-01</italic> (IBK!); Guizhou: Huangping County, Feiyun gorge, 17 May 2012, <italic>Y.H. Tseng &amp; L.F. Fu Zn1217</italic> (IBK!), 8 Nov. 2015, <italic>A.K. Monro &amp; L.F. Fu 7696</italic> (IBK!, K!); Shibing County, Yun Tai Mountain, 10 Nov. 2015, <italic>A.K. Monro &amp; L.F. Fu 7705</italic> (IBK!, K!); Zhen Yuan County, Tiexi Tourist Park, 10 Nov. 2015, <italic>A.K. Monro &amp; L.F. Fu 7719</italic> (IBK!, K!).</p></tp:treatment-sec><tp:treatment-sec sec-type="conservation status" id="SECID0ES6AE"><title>Conservation status.</title><p>An Extinction Threat Assessment was undertaken using the IUCN methodology (2012). <italic><tp:taxon-name><tp:taxon-name-part taxon-name-part-type="genus" reg="Elatostema">Elatostema</tp:taxon-name-part><tp:taxon-name-part taxon-name-part-type="species" reg="setulosum">setulosum</tp:taxon-name-part></tp:taxon-name></italic> is known from five localities in Guangxi (one population) and Guizhou (four populations), China. We estimate that the population of mature individuals is greater than 1000. The given surface area of a polygon including the known localities for this species is greater than 27,000 km<sup>2</sup> (Fig. <xref ref-type="fig" rid="F3">3</xref>); it is also likely that there remain as yet undiscovered populations. For these reasons we assess <italic><tp:taxon-name><tp:taxon-name-part taxon-name-part-type="genus" reg="Elatostema">E.</tp:taxon-name-part><tp:taxon-name-part taxon-name-part-type="species" reg="setulosum">setulosum</tp:taxon-name-part></tp:taxon-name></italic> as Least Concern (LC).</p><fig id="F3" position="float" orientation="portrait"><object-id xmlns:xlink="http://www.w3.org/1999/xlink" content-type="arpha" xlink:type="simple">5ba5be8d-6e27-5fd1-be4c-872a670e455f</object-id><object-id xmlns:xlink="http://www.w3.org/1999/xlink" content-type="doi" xlink:type="simple">10.3897/phytokeys.126.35707.figure3</object-id><label>Figure 3.</label><caption><p>Distribution map of <italic><tp:taxon-name><tp:taxon-name-part taxon-name-part-type="genus" reg="Elatostema">Elatostema</tp:taxon-name-part><tp:taxon-name-part taxon-name-part-type="species" reg="huanjiangense">huanjiangense</tp:taxon-name-part></tp:taxon-name></italic> (circle), <italic><tp:taxon-name><tp:taxon-name-part taxon-name-part-type="genus" reg="Elatostema">E.</tp:taxon-name-part><tp:taxon-name-part taxon-name-part-type="species" reg="setulosum">setulosum</tp:taxon-name-part></tp:taxon-name></italic> (star) and <italic><tp:taxon-name><tp:taxon-name-part taxon-name-part-type="genus" reg="Elatostema">E.</tp:taxon-name-part><tp:taxon-name-part taxon-name-part-type="species" reg="tetracephalum">tetracephalum</tp:taxon-name-part></tp:taxon-name></italic> (triangle).</p></caption><graphic xmlns:xlink="http://www.w3.org/1999/xlink" xlink:href="phytokeys-126-079-g003.jpg" position="float" orientation="portrait" xlink:type="simple" id="oo_317372.jpg"><uri content-type="original_file" xlink:type="simple">https://binary.pensoft.net/fig/317372</uri></graphic></fig></tp:treatment-sec><tp:treatment-sec><!--Section generated to contain objects referenced in tp:taxon-treatment.--><fig id="F2" position="float" orientation="portrait"><object-id xmlns:xlink="http://www.w3.org/1999/xlink" content-type="arpha" xlink:type="simple">66887c49-a436-5998-96ab-22cf03f04905</object-id><object-id xmlns:xlink="http://www.w3.org/1999/xlink" content-type="doi" xlink:type="simple">10.3897/phytokeys.126.35707.figure2</object-id><label>Figure 2.</label><caption><p>Comparison of type specimens between <italic><tp:taxon-name><tp:taxon-name-part taxon-name-part-type="genus" reg="Elatostema">Elatostema</tp:taxon-name-part><tp:taxon-name-part taxon-name-part-type="species" reg="setulosum">setulosum</tp:taxon-name-part></tp:taxon-name></italic> (<bold>A, C–E</bold>) and <italic><tp:taxon-name><tp:taxon-name-part taxon-name-part-type="genus" reg="Elatostema">E.</tp:taxon-name-part><tp:taxon-name-part taxon-name-part-type="species" reg="huanjiangense">huanjiangense</tp:taxon-name-part></tp:taxon-name></italic> (<bold>B, F–H</bold>): <bold>A, B</bold> habit <bold>C, F</bold> stem <bold>D, G</bold> leaf pubescence <bold>E, H</bold> pistillate inflorescence.</p></caption><graphic xmlns:xlink="http://www.w3.org/1999/xlink" xlink:href="phytokeys-126-079-g002.jpg" position="float" orientation="portrait" xlink:type="simple" id="oo_317371.jpg"><uri content-type="original_file" xlink:type="simple">https://binary.pensoft.net/fig/317371</uri></graphic></fig></tp:treatment-sec></tp:taxon-treatment>
